# Supplementary material for: Health care workers’ perspectives about disclosure to HIV-infected children; cross-sectional survey of health facilities in Gauteng and Mpumalanga provinces, South Africa
Source: PeerJ. 2015 Apr 14;3:e893. doi: 10.7717/peerj.893 (PMC4400876; doi:10.7717/peerj.893)
Supplement: Supplemental Information 1 [file peerj-03-893-s001.xlsx]

## Sheet: Sheet1
study site	age	agecat	gender	profession	qualification	datequalify	clinicstart	timemployed	disclosechild		discloseage	discloseagecat	disclosetime	disclosedwho	whodisclose	role of hcp	reasons caregivers delay disclosure	How can HCWs assist caregivers to disclose	reasonodisclosure	assistcaregiverhow	roles of HCWs in disclosure	how can HCWs be supported to fcilitate disclosure	traindisclosure	discloureguide	hcp supported
tsepang	45	41-50	0	professional nurse	3	2012	2012	1	1		13	2	0	parents/healthcare provider	1	for support and monitering of patients	they might not be ready	through support groups	they might not be ready	through support groups	for support and monitering of patients	support groups			support groups	everything about HIV
tsepang	32	31-40	0	enrolled nurse	2	2008	2008	4	1		15	3	1	parent/caregiver	0	provide health education,privacy and treat the child with respect	fear	counselling sessions	fear	counselling sessions	provide health education,privacy and treat the child with respect					adherence,love,support,lifetime commitment,re-infection
tsepang	49	41-50	0	doctor	5	2002	2006	6	1		10	1	2	parents/healthcare provider	1	they can help children to start to take their medication correctly	stigma related to the disease		stigma related to the disease		they can help children to start to take their medication correctly	support suff,parents and caregivers			support suff,parents and caregivers	love life
tsepang	26	20-30	0	auxillary nurse	1	2012	2012	1	1		16	3	3													balanced diet and medication plus side effects
tsepang	47	41-50	1	doctor	5	2007	2007	5	1		12	2	1	parents/healthcare provider	1	monitoring the child and evaluation of progress	child not old enough to understand how he got infected and the stigma	provide support and counselling	the child is not old enough to understand how she/he got infected and the stigma also	provide support and counselling	monitoring the child and evaluation of progress	adequete support by parents and care givers			adequete support by parents and care givers	HIV/AIDS, rate of infection
tsepang	43	41-50	0	professional nurse	3	1992	2006	7	1		7	0		parent/caregiver	0	is to facilitate the disclosure process and to support	stigma related to the disease	by giving health education	stigma related to the disease	by giving health education	is to facilitate the disclosure process and to support	attending workshops			attending workshops	everything about HIV/AIDS
tsepang	36	31-40	0	pharmacist	7	2006	2008	4	1		8	1	2	parent/caregiver	0	to remove fear from the patient	they are scared to be judged by others	giving more information	they are scared to be judged by others	giving more information	to remove fear from the patient	get more counselling skills			get more counselling skills	everything about HIV/AIDS
tsepang	37	31-40	0	pharmacist	7	2004	2008	1	1		10	1	2	healthcare provider	2	to make sure the child gets all the info	fear that they wont be able to accept	through support.	fear that they wont be able to accept	through support.	to make sure the child gets all the info	support by parents			support by parents	everything about HIV/AIDS
tsepang	37	31-40	1	pharmacist	7	2008	2008	4	1		10	1	2	parents/healthcare provider	1	give information before disclosure	they think the child cant understand	they must be informed HIV/AIDS	they think the child cant understand	they must be informed HIV/AIDS	give information before disclosure	must be there for the children to support them			must be there for the children to support them	about HIV/AIDS
tsepang	30	31-40	0	pharmacist	7	2007	2010	2	1		12	2	1	parent/caregiver	0	they should pick up from were the parent left off	they are ashamed,to protect the child	they should get support from healthcare providers	they are ashamed,to protect the child	they should get support from healthcare providers	they should pick up from were the parent left off	they should work together with parents			they should work together with parents	that they are not to blame, they should continue with treatment
tsepang	32	31-40	1	pharmacist	7	2012	2012	1	1		7	0	4	parent/caregiver	0	to give moral support	they might not hav sufficeint info about HIV	by calling a healthcare worker and some pamphlets	they might not hav sufficeint info about HIV	by calling a healthcare worker and some pamphlets	to give moral support	honesty and following procedure and guidelines			honesty and following procedure and guidelines	that HIV is managable with proper diet to boost immune system
tsepang	47	41-50	0	professional nurse	3	2004	2007	5	1		12	2	2	parent/caregiver	0	to re-assure, counsel and give more information	they fear that the child will blame them	provide proper counselling, and proper information	they fear that the child will blame them	provide proper counselling, and proper information	to re-assure, counsel and give more information	more workshops on HIV			more workshops on HIV	what is HIV, how its transmitted, abstainence and condomising
tsepang	48	41-50	0	pharmacist	7	2004	2007	5	0		10	1	2	healthcare provider	2	to tell the child about HIV,to understand status	they are not qualified or trained about HIV	to give counselling, and go for door to door counselling	they are not qualified or trained about HIV	to give counselling, and go for door to door counselling	to tell the child about HIV,to understand status	to give them care and support			to give them care and support	pre and post counselling provided during disclosure
tsepang	21	20-30	1	pharmacist	7	2012	2012	1	1		10	1	2	healthcare provider	2	to calm them down and provide important information about HIV	they don’t have skills to disclose	support group needed,social workers must teach parents	they don’t have skills to disclose	support group needed,social workers must teach parents	to calm them down and provide important information about HIV	parents must be available at all tyms to support their kids			parents must be available at all tyms to support their kids	protected sex all the time,
tsepang	22	20-30	1	assistant pharmacist	6	2012	2012	1	1		6	0	4	parent/caregiver	0	to disclose,to make sure the parent doesn’t hide things from the child	protect the child from stress	through support groups	protect the child from stress	through support groups	to disclose,to make sure the parent doesn’t hide things from the child	workshops, HIV counselling courses,partnership with parents			workshops, HIV counselling courses,partnership with parents	defination ofHIV,treatment,reasons for takng treatment
tsepang	47	41-50	0	professional nurse	3	2008	2008	4	1		10	1	2	parent/caregiver	0	to provide more information to the children	because they have less information	more information should be provided to the parents	because they have less information	more information should be provided to the parents	to provide more information to the children	if the parent are available it is easy for the health care provider to disclose			if the parent are available it is easy for the health care provider to disclose	sex education
tsepang	37	31-40	1	lay counselor	0	2005	2005	7	0		18	3	3	parent/caregiver	0	to make sure child undrestand about it	they think it is not the right time	with the counselor	they think it is not the right time	with the counselor	to make sure child undrestand about it	they must support with parents			they must support with parents	tb,condoms,healthy foods, and stay away from alcohol, drugs
tsepang	52	51-60	1	doctor	5	1996	2005	7	1		8	1	4	parent/caregiver	0	to encourage and support the parent and provide scientific explanation	they fear the child will became disturbed, withdrawn	they should be supported,encouraged given info	they fear the child will became disturbed, withdrawn	they should be supported,encouraged given info	to encourage and support the parent and provide scientific explanation	I don’t think the health care provider should disclose to the infected child but to support the parent			I don’t think the health care provider should disclose to the infected child but to support the parent	we need to be led by the child in terms of the amount of info she requires
maria rantho	37	31-40	0	professional nurse	3	2008	2011	2	0		14	2	3	parent/caregiver	0	to clearify to the child any questions related to HIV	lack of information about HIV	giving them skills and knowledge on HIV management and treatment	lack of information about HIV	giving them skills and knowledge on HIV management and treatment	to clearify to the child any questions related to HIV	through support group			through support group	signs of illness,prevention of transmission,takin of medication
maria rantho	61	61-70	0	professional nurse	3	2010	2010	3	1		7	0	4	parent/caregiver	0	encourage disclose not to use force	for support but they are not ready to do it	refer to social worker if there is a need to counsell	for support but they are not ready to do it	refer to social worker if there is a need to counsell	encourage disclose not to use force	presence of parent/caregiver			presence of parent/caregiver	the disease itself,treatment,side effects of medication
maria rantho			0	professional nurse	3	2010	2010	3	1				0	parent/caregiver	0	monitoring the child and evaluation of progress	ashamed and afraid to be demeaned and isolation or loss of respect from children	needs intensive counselling and to be refered to social workers or psychologist	they are ashamed of themselves,afraid to be demeaned and isolation or loss of respectfrom their children	needs intensive counselling and to be refered to social workers or psychologist	monitoring the child and evaluation of progress	working hand in hand with social workers and psychologist			working hand in hand with social workers and psychologist	all facts,causes,prevention,treatment
clinic 2	43	41-50	0	professional nurse	3	2008	2012	1	1		10	1	2	parents/healthcare provider	1	assess the child 's readiness,offer the parents time,support and information and plan in advace the time and place	fear of not able to answer questions, hurting the child, child too young to understand	having support groups and provide them with information regarding disclosure	fear of not being able to answer the child 's questions,fear of harming the child 's feelings,fear of the child being too young to understand	by being honest if they don't know the answer,having support groups and provide them with information regarding disclosure	assess the child 's readiness,offer the parents support and information	in service education and training work shops,help them to deal with issues relating disclosure			in service education and training work shops,help them to deal with issues relating disclosure
bk pharmacy	35	31-40	0	pharmacist	7	2012	2012	1	1		12	2	1	parents/healthcare provider	1	because they are working with HIV/AIDS they know more about HIV/AIDS than parents	I think its not right not to tell the chil about his/her status	support them	I think its not right not to tell the chil about his/her status	support them	because they are working with HIV/AIDS they know more about HIV/AIDS than parents	they must give the child support			they must give the child support	expain everything about HIV
bk pharmacy	35	31-40	0	assistant phamacist	6	2012	2012	1	1		15	3	3	parent/caregiver	0	help the child to understand the importance of taking treatment	they are scared of the child 's reaction	they can help the child to understand what is HIV/AIDS	they are scared of the child 's reaction	they can help the child to understand what is HIV/AIDS	help the child to understand the importance of taking treatment	they can take chilren to camps with professionals			they can take chilren to camps with professionals
bk pharmacy	30	31-40	1	assistant phamacist	6	2012	2012	1	1		13	2	3	parent/caregiver	0		they might not understand	by giving them counselling	they might not understand	by giving them counselling		by educating them			by educating them	why they are taking medication
bk pharmacy	28	20-30	0	assistant phamacist	6	2012	2012	6	1		15	3	3	parent/caregiver	0	counseling/support,love and care	are ashamed		because they know their children better and they understand them and they are ashamed		counseling/support,love and care	the parents should assist the careworker by counseling the child			the parents should assist the careworker by counseling the child
bk pharmacy	50	41-50	0	pharmacist	7	2010	2012	1	1		7	0	4	parent/caregiver	0	to support the child and parents during disclosure	they think children will blame them	provide information about disease ans how to manage it	they think children will blame them	provide information about disease ans how to manage it	to support the child and parents during disclosure	the parents must be together with the child			the parents must be together with the child	expain everything about HIV
bk pharmacy	37	31-40	0	pharmacist	7	2007	2007	6	1		12	2	1	parents/healthcare provider	1	educate the about his/her medication and the importance of taking medication on time everyday	sometimes the child can react strangely and the parent can't handle the situation	educate them to listen to radios,t.v on HIV/AIDS programmes	sometimes the child can react strangely and the parent can't handle the situation	educate them to listen to radios,t.v on HIV/AIDS programmes	educate the about his/her medication and the importance of taking medication on time everyday	on going counselling			on going counselling	expain everything about HIV
bk pharmacy	49	41-50	1	assistant phamacist	6	2007	2002	10	1		5	0	2	parents/healthcare provider	1	by empowering them about HIV/AIDS	they are afraid	by educating them about HIV and the importance of disclosing	they are afraid	by educating them about HIV and the importance of disclosing	by empowering them about HIV/AIDS	by empowering them about HIV/AIDS and guidelines			by empowering them about HIV/AIDS and guidelines
boekenhout clinic	35	31-40	0	professional nurse	3	2012	2010	3	1		6	0	4	parents/caregiver	0	to give support and education to the child and parent	they think the child is still small, they fear blame	giving them more info, support,fear alivation	they think the child is still small, they fear blame	giving them more info, support,fear alivation	to give support and education to the child and parent	training,mor einformation and work shpos			training,mor einformation and work shpos	meaning of HIV,
boekenhout clinic	59	51-60	0	professional nurse	3	1984	2005	8	1					parent/caregiver	0	counselling to reduce sress, teaching about medication for compliance	fear and overprotectiveness	counselling by both nurse and parent	fear and overprotectiveness	counselling by both nurse and parent	counselling to reduce sress, teaching about medication for compliance	trained through workshops			trained through workshops
boekenhout clinic	46	41-50	0	professional nurse	3	2004	n/a		1		15	3	3	parents and healthcare provider	1	provide relevent information, stress the importance of talking to someone close	fear of stigmatization,immuturity	give them enough counselling	fear of stigmatization,immuturity	give them enough counselling	provide relevent information, stress the importance of talking to someone close	intensive HIV training courses			intensive HIV training courses	told about outcome of results
phedisong 1	50	41-50	0	professional nurse	3	18 months	18 months	2	1		5	0	2	parent/caregiver	0	reinforce information imparted on the child by the parent and caregiver	fear, stigma, fear of disclosure	through insight and relevent information	fear, stigma, fear of disclosure	through insight and relevent information	reinforce information imparted on the child by the parent and caregiver	to have strong support system for the whole multidiscipinary team for holistic care			to have strong support system for the whole multidiscipinary team for holistic care	her condition, managemet, treatment
phedisong 1	38	31-40	0	professional nurse	3	30 months	2010	3	1		7	0	4	parent/caregiver	0	to reassure the patient by counselling	stigma	provide information about disease ans how to manage it	stigma	provide information about disease ans how to manage it	to reassure the patient by counselling	by envolving multidisciplinary team when disclosing patient status			by envolving multidisciplinary team when disclosing patient status	how to manage him/herself, diet , treatment
kgabo clinic	39	31-40	0	professional nurse	3	2011	2011	2	1		12	2	1	parent/caregiver	0	to support and give more details	shame and self blame	give them support	shame and self blame	give them support	to support and give more details	training			training	what is HIV, how its transmitted
kgabo clinic	34	31-40	0	social worker	4	18 months	18 months	2	1		6	0	4	parents/healthcare provider	1	to provide counselling	they dnt know how to approach.they fear the child's reaction	training	they dnt know how to approach.they fear the child's reaction	training	to provide counselling	workshops, training			workshops, training	education about treatment
kgabo clinic	56	51-60	0	professional nurse	3	3 years	3 years	3	1		14	2	3	parent/caregiver	0	to answer questions	fear, explanation,preparation	by being positive and supportive	fear, explanation,preparation	by being positive and supportive	to answer questions	being understanding and supportive			being understanding and supportive	facts of HIV infections
kgabo clinic	46	41-50	0	professional nurse	3	12 years	4 years	4	1		14	2	3	parents/healthcare provider	1	provide treatment and continuous counselling	ashamed of their status	empowering them with information	ashamed of their status	empowering them with information	provide treatment and continuous counselling	in service education and training			in service education and training	what is HIV,transmision, adherance
sedilega clinic	53	51-60	0	professional nurse	3	3 years	2 years	2	1				2	parents/healthcare provider	1	see that the child understands,acceptance,not to blame anyone	level of understanding,when the child is very sick	give child information so they can accept	level of understanding,when the child is very sick	give child information so they can accept	see that the child understands,acceptance,not to blame anyone	social worker+ doctor can support to disclose			social worker+ doctor can support to disclose	explain HIV, why the have to come to the clinic
sedilega clinic	46	41-50	0	professional nurse	3	3 years	3 years	3	1		7	0	4	healthcare providers	2	making the child understand their illness	they think children don’t understand	assisted by hcp with knowledge	they think children don’t understand	assisted by hcp with knowledge	making the child understand their illness	parents should support the health care providers			parents should support the health care providers	importance of balanced diet, taking medication
sedilega clinic	51	51-60	0	professional nurse	3	15 months	15 months	2	1		10	1	2	health care providers	2	to disclose the relevent information	they dnont have the ability to handle the situation	by teaching parents the how nd when to disclose	they dnont have the ability to handle the situation	by teaching parents the how nd when to disclose	to disclose the relevent information	developing themselves through inservice training			developing themselves through inservice training	precautionery measures and wound care
mmamethlake	47	41-50	0	professional nurse	3	2010	2002	11	1		15	3	3	parent/caregiver	0	to equip the child with knowledge, skills and attitude to accept their status and also to build relationships	lack of acceptence, cultural differences and fear		lack of acceptence, cultural differences and fear		to equip the child with knowledge, skills and attitude to accept their status and also to build relationships	training	1	0	training
marapyane	60	60	0	professional nurse	3	1996	1992	21	0	so his not made a special condition but it is taken like any normal condition like pneimonic. This is so	12	2	2	parent/caregiver	0	suppotive role. Ensure complitance of treatment	the parents are afraid for questions like, mom where did I get HIV from	health education to community to explend knowledge of HIV	the parents are afraid for questions like, mom where did I get HIV from, if you say from me as mom, where did mom get it from. It goes hard to be afraid of taking full responsibly	health education to community to explend knowledge of HIV	suppotive role. Ensure complitance of treatment	training on the tequenique	0	0	training on the tequenique
	33	31-40	0	assistant nurse	1	2006	2008	5	1		12	2	1	parent/caregiver	0	cause she/he understand the important of taking the treatment and to counsell	afraid how the children changes after the disclosure	the status should be disclose at the clinic or hospital where there is counselling	they are not going to be sure how the children handle the situation. If they are any changes after the disclosure	the status should be disclose at the clinic or hospital where there is counselling	cause she/he understand the important of taking the treatment and to counsell	to be well trained, update of any guideline changes	0	0	to be well trained, update of any guideline changes
	42	41-50	1	professional nurse	3	2011	2005	8	0	its not relevent due to age of the children, and the language barrier	10	1	4	parent/caregiver	0								0	0
marapyane	46	41-50	0	professional nurse	3	1992	2004	9	0		8	1	4	parent/caregiver	0	to provide health issues information to the child	stigmatisation	to assist them with information relevent to health in order to comply, provide support	stigmatisation	to assist them with information relevent to health in order to comply, provide support	to provide health issues information to the child	by providing workshop and proper training	0	1	by providing workshop and proper training
	32	31-40	0	professional nurse	3	2003	2009	4	1		13	2	1	parent/caregiver	0	to answer question that may not be available or sure about. Health care provide has more information and the recent strategies and any change that might occure	how did they get the virus and fear how children will react	councelling and support to understand HIV attending health clinics with the child	how did they get the virus and fear how children will react	through councelling and support to understand HIV attending health clinics with the child	to answer questions, HCW has more information	training and regular workings	0	0	training and regular workings
	48	41-50	0	professional nurse	3	1998	1990	23	1		5	0	4	parents/healthcare provider	1	the health care provider must be supportive	fear that they will be blaimed or even rejected.	yes they must be given supportive support	they fear that they will be blaimed or even rejected. Health workers should emphasise that disclosure is adventageous because it enables adolescent	yes they must be given supportive support	the health care provider must be supportive	given questionaires of how to disclose starting by asking question to elevate fear	1	1	given questionaires of how to disclose starting by asking question to elevate fear
	30	31-40	1	professional nurse	3	2011	2013	1	1		10	1	4	healthcare provider	2	its to maintain trust and confidentiality of an individual and to support	lack skill to deal with emotions afterwards as it may damage a child psychologically	refferd to a psychologist together with parents and tell the child infront of they parents	because they may not have the skill to deal with emotions afterwards as it may damage a child psychologically	they should be refferd to a psychologist together with parents and tell the child infront of they parents as they child will feel secure in the present	its to maintain trust and confidentiality of an individual and to support	the parents or caregiver should be available during the disclosure	1	1	the parents or caregiver should be available during the disclosure
marapyane	58	51-60	0	lay counselor	0	1995	2007	6	1		10	1	2	healthcare provider	2	support is the main role to the healthy care provider to disclose HIV status to the children and to live healthy life	not ready to disclose their HIV status, fear children to have stress or depression	attending counselling to the counsellor in the clinics	it is because that parents, caregivers is not ready to tell anyone about their HIV status another reason is that they don’t want they children to have stress or depression about they life	parents, caregivers can be assisted to disclose the HIV status to the infected child by attending counselling to the counsellor in the clinics	support is the main role tHCWr to disclose HIV status to the children	by making campains and work shops	0	0	by making campains and work shops
allemensdrift	50	41-50	0	lay counselor	0	2005	2004	9	1		5	0	2	parent/caregiver	0	as a supporter to a parent or caregiver	maybe for fear of stigma	by training or guidelines for telling children of their status	maybe for fear of stigma	by training or guidelines for telling children of their status	as a supporter to a parent or caregiver		0	0
troya clinic	49	41-50	0	professional nurse	3	2001	1996	17	1				2	parent/caregiver	0	to give pre lost counselling, to give necessary care and support, to maintain confidentiallity		to identify the signs of maturing or readiness for children to understand HIV status		to identify the signs of maturing in children or readiness for children to understand HIV status to they implications	to give pre lost counselling, to give necessary care and support, to maintain confidentiallity	guidelines , through training, workshops, support in management of children with HIV	0	0	through guidelines and protocol, through training to workshops, mentorship and support in management of children with HIV
mmamethlake	51	51-60	0	lay counselor	0	2005	2004	9	1		10	1	3	parent/caregiver	0	to equip the child with knowledge, skills and attitude to accept their status and also to build relationship	lack of acceptance of status and stigma		lack of acceptance of status and stigma		to give child knowledge, skills and attitude to accept their status	training	0	0	training
vlak 2	55	51-60	0	professional nurse	3	1999	2001	22	1		14	2	2	parents/healthcare provider	1	can be able to talk to child and understand as caregiver. Child can have a trust in care providers	if the child is too young will not understand	assist the mental status of the child	if the child is too young will not understand	assist the mental status of the child	can be able to talk to child and understand as caregiver.	with training and workshop	0	0	with training and workshop
	46	41-50	0	lay counselor	0	2010	2010	3	1		12	2	1	parent/caregiver	0	to prolong life and give adherence to the child in times of need and make sure the child is ready to know his/her status	fear that children will hate or blame them for being HIV	support grougs and counsellor for skills on how to talk to a child and disclose	fear is the reason because they sometimes think that children will hate or blame them for being HIV	support grougs and counsellor can help a lot cause they will be skills on how to talk to a child and disclose	give advice to the child and make sure the child is ready to know status	to be given training on how to disclose the HIV status to infected children	0	0	to be given training on how to disclose the HIV status to infected children
vlak 2	44	41-50	0	lay counselor	0				1		12	2	2	parent/caregiver	0	is to assist the child	if children is sick, young child may not understand	attend workshops and training skills of caring about disclosure to children and parent	if children is sick, young child may not understand	cargivers attend workshops and training adhare skills of caring about disclosure to children and parent	is to assist the child	with training and workshop	0	1	with training and workshop
	37	31-40	0	professional nurse	3			3	1		12	2	1	parent/caregiver	0	teach the child about the HIV	if the child don’t understand what is HIV	parents informed about HIV answer what ever question that the child will ask	if the child don’t understand what is HIV	parents must firstly well be informed about HIV so that she can answer what ever question that the child will ask	teach the child about the HIV	with continous inservice training guidelined are changing therefore workshop will assist	1	1	with continous inservice training because HIV is changing the guidelined are changing therefore workshop will assist
	40	41-50	0	professional nurse	3	2010	2005	8	1		5	0	2	parent/caregiver	0								0	1
	46	41-50	0	lay counselor	0	2006	2006	7	1		12	2	1	parent/caregiver	0	to help the child in adhence of the treatment	they fear to disclose about the status	parents and caregivers must be given training and assisted	they fear to disclose about the status	parents and caregivers must be given training and assisted	to help the child in adhence of the treatment	by giving them training about HIV and disclosure	1	0	by giving them training about HIV and disclosure
vlak 2	39	31-40	0	assistant nurse	1	2009	2006	7	1		5	0		parent/caregiver	0	to make sure that he/she understand correctly and circumstances of being positive	he/she will be hurt		he/she will be hurt		to make sure that he/she understand correctly and circumstances of being positive	if they can get different sectors	0	1	if they can get different sectors
thembalethu	46	41-50	0	assistant nurse	1	1994	2008	5	1	may account to mental problems	6	0	4	parent/caregiver	0	privacy, information, support	fear of rejection, blame, depression	telling about importance and step by step, gradual disclosure	fear of rejection, blame, depression	telling about importance and step by step, gradual disclosure	privacy, information, support	training in counselling, information or HIV management count	1	1	training in counselling, information or HIV management count
thembalethu	57	51-60	0	professional nurse	3	2012	2010	3	1	if they are under age	12	2	1	parents/healthcare provider	1	make sure the child understands the condition, understand the importance of taking the treatment	if the child is underage and could not understand about the condition	there should be material that are made easy for the child to understand	if the child is underage and could not understand about the condition	there should be material that are made easy for the child to understand	make sure the child understands the condition, understand the importance of taking the treatment	guidelines(disclosure) should be made easily available	0	0	guidelines(disclosure) should be made easily available
thembalethu	40	41-50	0	professional nurse	3	2003	2008	5	1		10	1	2	parent/caregiver	0	give them information and they decide on how and where is the right time to disclose to children	they still feel embarrased, shy	counselling continoubly	they still feel embarrased, shy	counselling continoubly	give them information and they decide on how and where is the right time to disclose to children	on going counselling	1	1	on going counselling
	26	20-30	0	professional nurse	3	2008	2010	3	1		10	1	2	parent/caregiver	0	on going support and contineous counselling	they always think they are too young for that	on going counselling on the importance of disclosure and changes of living style	they always think they are too young for that	on going counselling on the importance of disclosure and changes of living style	on going support and contineous counselling	workshops, guidelines, inservise training, monthly training in HIV/AIDS programmes	0	0	workshops, guidelines, inservise training, monthly training in HIV/AIDS programmes
kwagga a	33	31-40	0	lay counselor	0	2007	2007	6	1		8	1	4	parents/healthcare provider	1	to support and care		teach child their condition, step by step when the child is well informed then can be told,		by firstly teach the child about their condition, step by step when the child is well informed then can be told, by the parent and healthworker	to support and care	by the help of a guideline	0	0	by the help of a guideline
	30	31-40	0	lay counselor	0	2008	2013	1	1		8	1	4	parents/healthcare provider	1	is to encourage, support and care					is to encourage, support and care		0	0
	40	41-50	0	enrolled nurse	2	2008	2010	3	1		8	1	4	parent/caregiver	0	to reasure the child. To counsel, or explain everything about the condition	children will hate and reject them, they don’t want to hurt them, fear for discrimination	with the help of counsellor, health professional, psychologist or other health team member	they think their children will hate and reject them, they don’t want to hurt them. They fear for discrimination	with the help of counsellor, health professional, psychologist or other health team member	to reasure the child. To counsel, or explain everything about the condition	by being provided with relevant training	0	0	by being provided with relevant training
kwagga a	43	41-50	0	professional nurse	3	1995	2008	5	1		6	0	4	parents/healthcare provider	1	to avoid stigma, to prevent the spread of infection. To promote health education	to avoid stigma		to avoid stigma		to avoid stigma, to prevent the spread of infection. To promote health education		0	0
	36	31-40	0	lay counselor	0	2005	2005	8	1		12	2	1	parent/caregiver	0	to help the child. To feel safe	feel sorry for child, will not cope at school, don’t know how to start or approach child	workshop	sometimes parents they feel sorry for their child, they think the child she/he will not cope at school, or they don’t knoe how they going to start or how they approach him/her	workshop	to help the child. To feel safe	trained so that can know the how to suppose to disclose the HIV status of infected children	0	0	she/he could trained so that can know the how to suppose to disclose the HIV status of infected children
	42	41-50	0	lay counselor	0	2008	2008	5	1		12	2	1	parent/caregiver	0	to support and encourage the child to accept the status	children can distrurb in mind, can think that there is no future if you are HIV positive	by attending the workshop for the parent and caregivers	because children can distrurb in mind, can think that there is no future if you are HIV positive	by attending the workshop for the parent and caregivers	to support and encourage the child to accept the status	training to get more information	0	0	training to get more information
	30	31-40	0	lay counselor	0	2010	2008	5	1		12	2	1	parent/caregiver	0	is to give child a hope that everything that has tried is there make child take everything serious	she scared that the child is going to be unhappy, scared, disapionted,	workshop	she scared that the child is going to be unhappy, scared, disapionted, she/he don’t have are staying to tell the child	workshop	is to give child a hope that everything that has tried is there make child take everything serious	if they can train on how to disclose	0	0	if they can train on how to disclose
boekenhout	32	31-40	0	lay counselor	0	2013	2013	1	0	the people are not understand about HIV and treatment that is way im say in no	12	2	1	parents/healthcare provider	1	support and counselling	they are ashamed and embarassed	by doing a campain to teach the parent about the dangerous of HIV and protections	they are ashamed and embarassed	by doing a campain to teach the parent about the dangerous of HIV and protections	support and counselling	workshops	0	0	workshops
boekenhout	32	31-40	0	lay counselor	0	2004	2004	9	1		15	3	3	parents/healthcare provider	1	counselling, support them	because their ashamed, fear embarrasement	we can also do campain to assist them	because their ashamed, fear embarrasement	we can also do campain to assist them	counselling, support them	workshops	0	0	workshops
boekenhout	44	41-50	0	professional nurse	3	2010	2008	5	1		9	1	4	parent/caregiver	0	to encurage caregivers to disclose their children's HIV status to them	perhaps not aware of the importance to do so	by knowing the importance of disclosure of understanding the condition acceptance	perhaps not aware of the importance to do so	by knowing the importance of disclosure of understanding the condition acceptance	to encurage caregivers to disclose their children's HIV status to them	workshop/inservice training	0	0	workshop/inservice training
boekenhout	42	41-50	0	assistant nurse	1	at school	2008	5	1		12	2	1	parents/healthcare provider	1	counselling and support	because the parents fear and the parents are embarrased and shameful	to hold and awareness campain in order to assist them	because the parents fear and the parents are embarrased and shameful	to hold and awareness campain in order to assist them	counselling and support	to attend workshops and ingage in learning programes	0	0	to attend workshops and ingage in learning programes
boekenhout	36	31-40	0	assistant nurse	1	2009	2009	4	1		12	2	1	parents/healthcare provider	1	counselling and support	because of fear embarrasted and quilt conciouse	by offering aweness campain	because of fear embarrasted and quilt conciouse	by offering aweness campain	counselling and support	by workshop and learning programs	0	0	by workshop and learning programs
thembalethu	48	41-50	1	professional nurse	3	1991	2008	5	0		12	2	1	parents/healthcare provider	1		guilt accomplanying disclosure. Lack of knowledge the disease. Afriad to last the child	they must first be tought about the disease how if is acquired, how to live with it	guilt accomplanying disclosure. Lack of knowledge the disease. Afriad to last the child	they must first be tought about the disease how if is acquired, how to live with it		by inservice, workshops	0	0	by inservice, workshops
	28	20-30	0	professional nurse	3	2009	2012	1	1		13	2	1	parents/healthcare provider	1	support at all times	I don’t know why but maybe scared	by means of service training	I don’t know why but maybe scared	by means of service training	support at all times	by means of inservice training	0	0	by means of inservice training
	34	31-40	0	professional nurse	3	2012	2010	3	1		12	2	1	parents/healthcare provider	1	to give more information to the child or quadian and support them physically emotionaly treatment and management of side effects and prevent complications	children depending on their age they don’t understanding and leg of knowledge	assisted by health proffesionals or trained person on how to disclose that information	children depending on their age they don’t understanding and leg of knowledge	should be assisted by health proffesionals or trained person on how to disclose that information	to give more information to the child or quadian and support them	training health care providers, workshops, guidelines	0	0	training health care providers, workshops, guidelines
	38	31-40	0	professional nurse	3	2004	2008	5	1		14	2	3	parent/caregiver	0	to give support, reassure the child and let her know that HIV is just like other medical conditions	scared and they say there is to need to disclose to children they will be confussed	they need to accept of HIV status, counselling and supported by HCW	some are scared and they say there is to need to disclose to children they will be confussed	first they need to accept that they, are HIV positive. Get proper counselling and be supported by health care workers	to give support, reassure the child and let her know that HIV is just like other medical conditions	they also need counselling to be able to disclose. Workshop be conducted remove tigma to HIV	0	0	they also need counselling to be able to disclose. Workshop be conducted remove tigma to HIV
	35	31-40	0	professional nurse	3	2012	2013	1	1		10	1		parent/caregiver	0
	37	31-40	0	lay counselor	0	2009	2009	4	0	the child is going to be composed especially at the lessons and is too young to understand	16	3	1	parent/caregiver	0	if I meet that situation I will tell the child that you have to collect the treatment everymonth	the child will become confused	by getting proper counselling	the child will become confused	by getting proper counselling	I will tell the child that you have to collect the treatment everymonth	they must get support from the parents	0	0	they must get support from the parents
	39	31-40	0	lay counselor	0	2009	2009	4	0	they will tell their friends, will tell their mothers and they will start talking negative stuffs and the child will get confussed I think is not healthy for the young child to know his/her status	16	3	3	parent/caregiver	0	the health care provider must tell the child about his/her status when the child is ready to know with the presence of parents of gardian	children will get comfussed think if you are HIV that means you will die	not to tell a child under 15years his status, he will tell other children they need counselling	because children will get comfussed they don’t know more about this HIV they think if you are HIV that means you will die	I don’t think that is good to tell a child of under 15years about his/her status, he will tell other children and they will start to discriminate him/her when they are playing, they need counselling	HCW must tell the child about status when the child is ready in the presence of parents/guardian	parents have to support them, they know their children they know how comfort them	0	0	parents have to support them cause they know their children and they spend most of time with them, they know how comfort them
vlak 2	44	41-50	0	lay counselor	0	2010	2010	3	1	so that they can know about their treatment	10	1	2	parent/caregiver	0		they are afraid of disclose	give training about HIV and treatment adherence	they are afraid of disclose	give training about HIV and treatment adherence		given training and support	0	0	given training and support
	27	20-30	0	assistant nurse	1	2007	2008	5	1		12	2	1	parent/caregiver	0	to treat a child in a confidential way. Give a child a chance to express himself and monitering	they fear that their children will hate them. Children will commit suicide	help them to accept the situation know when to tell children to understand easily	they fear that their children will hate them. Children will commit suicide	help them to accept the situation because is not going to change know when to tell their children so that they'll understand easily	to treat a child in a confidential way. Give a child a chance to express himself and monitering	attending workshop and a social worker is needed	0	1	attending workshop and a social worker is needed to have an input on the calmness and understanding child
vlak	34	31-40	0	enrolled nurse	2	2010	2013	1	1		12	2	1	parents/healthcare provider	1	is to assess the child	if the child is still young child may not understand		if the child is still young child may not understand		is to assess the child	with training and workshop	0	1	with training and workshop
	41	41-50	0	ENA	2	1998	2008	5	1		14	2	3	parents/healthcare provider	1								0	0
Troya	53	51-60	0	lay counsellor	0	2005	2002	11	1		12	2	1	parent/caregiver	0			workshop and training and have skill of learning about disclose to children and parent		caregivers attend workshop and training and have skill of learning about disclose to children and parent			0	0
bloedfontein	27	20-30	0	assistant nurse	1		2012	1	1		10	1	2	parents/healthcare provider	1	to make the child understand better	because there is not trained with counselling	parents are the one who give the child medicine and give support	because there is not trained with counselling	parents are the one who give the child medicine and give support	to make the child understand better		0	0
bloedfontein	49	41-50	0	professional nurse	3	1987	2002	11	1		13	2	2	healthcare provider	2	must intensity health talk he this condition importance of good compliance	psychologically they are also not ready. Fear of the unknown, feel sorry for the child	to form a support group. Form organisations of parents of people living with HIV&AIDS	psychologically they are also not ready. Fear of the unknown, feel sorry for the child	to form a support group. Form organisations of parents of people living with HIV&AIDS	must intensity health talk he this condition importance of good compliance	they must be taught on how to disclose. Mentored	0	0	they must be taught on how to disclose. Mentored
bloedfontein	52	51-60	0	assistant nurse	1	2001	2006	7	0	disclose should occure accure according to a childs development rather than chronological age				parent/caregiver	0	to provide emotional support and information	children can deny their tests results if not disclosed to them in a harmonized manner	counsellers allowing for the right environment for the child to receive this information	children can deny their tests results if not disclosed to them in a harmonized manner	counsellers will work with parents on allowing for the right environment for the child to receive this information	to provide emotional support and information	through parents because they support the information given by the health care providers	0	0	through parents because they support the information given by the health care providers
bloedfontein	42	41-50	0	lay counsellor	0		2004	9	0	they are going to be scared and think that they are going to die	15	3		parents/healthcare provider	1	to tell them about how to take their treatment	they are going to feel nervous	to visit the doctor with the child and to support	they are going to feel nervous	to visit the doctor with the child and to support	to tell them about how to take their treatment	to visit the doctor with the child	0	0	to visit the doctor with the child
bloedfontein	44	41-50	1	lay counsellor	0	2005	2004	9	0	they still grow and they are don’t really understand what is happening in terms of the HIV infection	10	1	2	parent/caregiver	0	by making counselling and post counselling	avoiding suicide,stress and concentration	interms of health talk to a child encourage to read HIV books	avoiding suicide,stress and concentration	interms of health talk to a child encourage to read HIV books	by making counselling and post counselling	by doing on going counselling everytime child is appointment at the clinic	0	0	by doing on going counselling everytime child is appointment at the clinic
	36	31-40	1	professional nurse	3	2007	2010	3	1		7	0	4	parents/healthcare provider	1	to counsel the child and educate the child about HIV	to avoid stigmatisation think children will disclose to everyone in the community	by giving proper health education,counseling and empowered with knowledge	to avoid stigmatisation and children will disclose to everyone in the community and to avoid the pain they feel	by giving proper health education,counseling and empowered with knowledge	to counsel the child and educate the child about HIV	having continuos inservice training,work shops,counseling skills and guidelines	1	1	having continuos inservice training,work shops,counseling skills and guidelines
	45	41-50	0	professional nurse	3	1999	1991	22	1	the child will feel isolated and rejected	10	1	2	parents/healthcare provider	1	to give support to the child	they think the child will feel rejected	the importance of disclosure teaching parents on how to disclose to a child the right way	they think the child will feel rejected	the importance of disclosure teaching parents on how to disclose to a child the right way	to give support to the child	if they here guidelines on how to disclose HIV status of children	0	0	if they here guidelines on how to disclose HIV status of children
seabe	56	51-60	0	professional nurse	3	1984	1992	21	1		15	3	3	parents/healthcare provider	1	to re-assure and going counselling about the status	caregivers do not tell children about their HIV status because some needs support	they must be taught or educated about HIV first	caregivers do not tell children about their HIV status because some needs counselling about the HIV status and	they must be taught or educated about HIV first	to re-assure and going counselling about the status	to be trained	0	0	to be trained
seabe	43	41-50	0	enrolled nurse	2	2012	2003	10	1		15	3		parents/healthcare provider	1	to re-assure and going counselling about the status	caregivers do not tell children because needs counselling about the status		caregivers do not tell children because needs counselling about the status		to re-assure and going counselling about the status	to be trained	0	0	to be trained
seabe	47	41-50	0	professional nurse	3	2001	1995	18	1		15	3	3	parents/healthcare provider	1	to support and strengthen acceptance to both parent and children	to have support from the health professionals		to have support from the health professionals		to support and strengthen acceptance to both parent and children		0	0
seabe	52	51-60	0	professional nurse	3	1999	1990	23	1		15	3	3	parents/healthcare provider	1	to prepare them psychologically to know and accept	they need support from health care workers and doctors	preparing parents pschologically to disclose their status to their infected children	they need support from health care workers and doctors	health workers can assist parents by preparing them pschologically to disclose their status to their infected children	to prepare them psychologically to know and accept	they must be trained	0	0	they must be trained
	47	41-50	0	professional nurse	3	2001	1992	21	1				1	parents/healthcare provider	1	to help their child to accept hid/her staus	they are not trained. They do not have the necessary skills and knowledge required	undergo training to understand HIV and be able to give emotional support	they are not trained. They do not have the necessary skills and knowledge required	they need to undergo training just few sections or closes to understand the disease process and be able to give emotional support	to help their child to accept hid/her staus	to give them the necessary skills and knowledge required	0	1	to give them the necessary skills and knowledge required
	49	41-50	0	professional nurse	3	2001	1995	18	1	children will feel isolated and neglected	10	1	2	parents/healthcare provider	1	to give support to the child	they think the child will feel neglected	explain importance of disclosure, teach parents to disclose to a child the right way	they think the child will feel neglected	explaining the importance of disclosure teaching parents on how to disclose to a child the right way	to give support to the child	if they here guidelined on how to disclose HIV status of children	0	0	if they here guidelined on how to disclose HIV status of children
	41	41-50	0	professional nurse	3	1996	1996	17	1		10	1	2	parents/healthcare provider	1	to give support	child will feel isolated and neglated, that the child might blame them	provide information on HIV so that they understands the importance of disclosure	they think the child will feel isolated and neglated and others might even take their lives. Some thnk that the child might blame them	parents can be assisted in ways to disclose to the child by equiping them with information regaring the infection so that they understands the importance of disclosure	to give support	by providing them with guidelines protocols from the department	0	0	by providing them with guidelines protocols from the department
	43	41-50	0	professional nurse	3	1997	2001	12	1		10	1	2	healthcare provider	2	support the child training psychological therapy	fear of childs reaction	they should be with other psychologists and social workkers when disclosing for support	fear of childs reaction	they should be with other psychologists and social workkers when disclosing for support	support the child training psychological therapy	inservice training and workshop	0	1	inservice training and workshop
mmametlhake	43	41-50	0	lay counsellor	0	2006	2010	3	1		10	1	2	parent/caregiver	0	to ensure the children have knowledge and equip skill and attitude to accept the status and be able to care for themselves	lack of acceptance of status and difference culture, fear of rejection	parents should disclose their own status can be encourage to train the support groups	lack of acceptance of status and difference culture, fear of rejection	they should be able to disclose their own status ans can be encourage to train the support groups	children have knowledge and skill to accept the status	by providing disclosure disclosure guidelines by training health care provider	0	0	by providing disclosure disclosure guidelines by training health care provider
molotoCHC	44	41-50	0	lay counselor	0	2008	2008	5	1		12	2		parent/caregiver	0	for the child to know that she/he will be taking treatment of ARV's for lifeand to understand that	don’t understand the importance of disclosing, they fear that change their behaviour	by educating them about HIV and the importance of disclosing	maybe they don’t understand the importance of disclosing, they fear that maybe it change their behaviour	by educating them about HIV and the importance of disclosing	child to know will be taking treatment for lifeand to understand that	they can be supported if the guardian are there and they also understand what is HIV	1	0	they can be supported if the guardian are there and they also understand what is HIV
molotoCHC	43	41-50	0	lay counselor	0	2008	2008	5	1		16	3	1	parent/caregiver	0	To provide support to the children and give health care if necessary.	ashamed to tell children. children traumatised and aggressive, put blame onparents.	The parents should also be supported and counsilled by social workers	Parents feel sorry and ashamed to tell their children. Also, the children could become traumatised and later become aggressive, and also put blame on their parents.	The parents should also be supported and counsilled by social workers	To provide support to the children and give health care if necessary.	They must be provided with workshops and counsiling,	0	1	They must be provided with workshops and counsiling, because it is also painful for health workers to assist children with HIV.
molotoCHC	50	41-50	0	professional nurse	3	1997			1				2	parent/caregiver	0	the health care giver can assist by supporting the parent and giving counsiling to the mother and child	they are afraid of their children's reaction to the news.	firstly, they must find out how much the child knows.	they are afraid of their children's reaction to the news.	firstly, they must find out how much the child knows. They must be cool, soft and maintain eye contact to show the seriousness of th matter.	the health care giver can assist by supporting the parent and giving counsiling to the mother and child	workshorps about counsiling, inservice training.	0	0	workshorps about counsiling, inservice training.
Vlak1 clinic	35	31-40	1	professional nurse	3	2012	2013	1	1		9	1		parent/caregiver	0	to reassure the mother and child, and explain better if there are any misunderstandings	the age of the child	being present when the parent discloses to the child to explain any misunderstanding	the age of the child	being present when the parent discloses the child's status to the child to explain any misunderstanding	to reassure the mother and child, and explain better if there are any misunderstandings	to be trained and provided with guidelines	0	0	to be trained and provided with guidelines
Vlak1 clinic	46	41-50	0	professional nurse	3	1991	2008	5	1				3	parent/caregiver	0	to counsil the caregiver and encourage him/her to disclose to the child to make it easier to take care of the child	they fear rejection from their children, afraid of their children's anger, feel guilty	freely talking to their children about the condition and seeing how they respond	they fear rejection from their children, and are afraid of their children's anger. They also feel guilty	freely talking to their children about the condition and seeing how they respond	to counsel the caregiver and encourage him/her to disclose to the child	be given training on disclosure to HIV infected children	0	0	be given training on disclosure to HIV infected children
Vlak1 clinic	63	61-70	0	enrolled nurse	2	1978	1992	11	0	due to understanding	8	1		parent/caregiver	0	to direct the child with his/her treatment	because they are not professional	they get rules from professionals at the clinic or hospital	because they are not professional	they get rules from professionals at the clinic or hospital	to direct the child with his/her treatment		0	0
molotoCHC	27	20-30	0	professional nurse	3	2010	2012	1	1		12	2	3	parents/healthcare provider	1	to help the child to talk to the child about their status	children will not trust them and will hate them	health care providers can sit down with them and talk to the children	children will not trust them and will hate them	caregivers can bring their children to the clinic so that the health care providers can sit down with them and talk to the children	to help the child to talk to the child about their status	parents must come with their children to support health providers	0	1	parents must come with their children to support health providers
	28	20-30	0	lay counselor	0	2009	2010	3	1		16	3	3	parent/caregiver	0		some parents believe that they are still too young		some parents believe that they are still too young			working with the parent in trying to disclose to the child	0	1	working with the parent in trying to disclose to the child
molotoCHC	42	41-50	0	lay counselor	0	2003	2003	10	1		10	1	2	parents/healthcare provider	1	to educate, and help them with the treatment		give information, and attending support groups		give information, and attending support groups	to educate, and help them with the treatment	know about HIV and child status.	0	0	know about HIV and child status.
kwamhlanga CHC	25	20-30	0	lay counselor	0	2009	2009	4	1		10	1	2	parents/healthcare provider	1	live counselling	maybe its not the right time or they are afraid of stigma	taught about it,using medias, creating campaigns, be with specific people to deal with that	maybe its not the right time or they are afraid of stigma	taught about it,using medias, creating campaigns, be with specific people to deal with that	live counselling		1	1
kwamhlanga CHC	40	41-50	0	lay counselor	0	2010	2010	3	1		15	3	1	parents/healthcare provider	1	to build trust, to parents and the child wellbeing and support	they don’t know what to do when the child is reacting after finding information	to be given information about HIV and be supported by the nurse or counselor	they don’t know what to do when the child is reacting after finding information	to be given information about HIV and be supported by the nurse or counselor	to build trust, to parents and the child wellbeing and support	they must be given practical things to show children to inderstand about what is taking place	1	1	they must be given practical things to show children to inderstand about what is taking place
molotoCHC	28	20-30	0	enrolled nurse	2	2003	2002	11	1		13	2		parents/healthcare provider	1	respect the rights of children, to disclose in a simple understandable language	parrents dont have strengh to disclose, some don’t have skills to communicate	through workshops how to disclose to children	parrents are emotional they wont have strengh to disclose, some don’t have skills to communicate	through workshops how to disclose to children	respect the rights of children, to disclose in a simple understandable language	by being educated on how and when to disclose	0	0	by being educated on how and when to disclose
molotoCHC	40	41-50	0	professional nurse	3	1996	1996	17	1		10	1	2	parents/healthcare provider	1	respect the rights of children,discloseaccording to the level of development,use simple language	fear to hurt the child, lack understanding about HIV, lack knowledge childs right to know	give info about HIV, educate on communicating with children teach	they fear rthat they may hurt the child,some lack the understanding about the disease, lack of knowledge that it is the childs right to know	give info about HIV, educate on how to communicate with children about sensitive issues, teach them the skills of communication	respect the rights of children,discloseaccording to the level of development,use simple language	workshops to impart skills of communication,weekly meetings to discuss challenges regarding disclosure	0	0	workshops to impart skills of communication,and about legal and ethnical rights of children,weekly meetings to discuss challenges regarding disclosure
empilweni clinic	24	20-30	1	lay counselor	0	2010	2010	3	1		10	1	2	parents/healthcare provider	1	to give relevant infor and support the child	they are afraid of stigma and they think the child will not understand	they can bring their child to a nurse or a counselor for assistance to talk	they are afraid of stigma and they think the child will not understand	they can bring their child to a nurse or a counselor for assistance to talk	to give relevant infor and support the child	to be given more training on child disclosure	0	1	to be given more training on child disclosure
empilweni clinic	32	31-40	0	professional nurse	3	2006	2012	1	1		5	0	2	parents/healthcare provider	1	to give support to the child and help the child with complience to treatment if necessary	because they are afraid the children will disclose their status	giving information to answer their children whenever they ask questions	because they are afraid the children will disclose their status	giving more information so that they can be equiped to answer their children whenever they ask questions	to give support to the child and help the child with complience to treatment if necessary	by giving them guidelines and training on disclosure to children	0	0	by giving them guidelines and training on disclosure to children
empilweni clinic	35	31-40	0	professional nurse	3	1999	1999	14	1		7	0	4	parents/healthcare provider	1	to give support through all stages and to care, to give child health education	stigma, care giver think that the child is not yet developed	by giving information so that they can answer to the children	stigma, care giver think that the child is not yet developed	by giving information so that they can answer to the children	to give support through all stages and to care, to give child health education	by giving them guidelines and training on disclosure to children	0	0	by giving them guidelines and training on disclosure to children
empilweni clinic	25	20-30	0	lay counselor	0	2007	2007	6	1		10	1	2	parents/healthcare provider	1			support groups, give more information about HIV, continious counselling		support groups, give more information about HIV, continious counselling		give them guidelines and training because it will help them not to neglect children	0	0	give them guidelines and training because it will help them not to neglect children
	29	20-30	0	lay counselor	0	2008	2012	1	1		9	1		parents/healthcare provider	1	to support that person					to support that person		1	0
kwamhlanga hosp	43	41-50	0	professional nurse	3	2003	2010	3	1		7	0	4	parents/healthcare provider	1		they might not be able to answer questions which they may ask	through social worker assistance	they might not be able to answer questions which they may ask	through social worker assistance		training	0	0	training
	45	41-50	0	professional nurse	3	2002	2004	9	1		5	0	2	parent/caregiver	0	to give health talk, to emphasisie what the parents told, to give counselling and adherence of treatment	fear, they don’t know where to start, they feel guilty about infecting the child	support groups,social workers and psychologists to give counselling and adherence	fear, they don’t know where to start, they feel guilty about infecting the child	support groups,social workers and psychologists to give counselling and adherence	to give health talk, to give counselling and adherence of treatment	workshops for healthcare professionals	0	0	workshops for healthcare professionals
tweefontein clinic A	29	20-30	0	lay counselor	0	2009	2009	4	0	if the child is told about his/her status, it could lead to stigma and discrimination when he/she tells other children at school	15	3	2	parent/caregiver	0	to inform parents about HIV. Make it easier for the parents to explain to the child that it is not their fault and that there is a future even when he/she is HIV positive.	fear that the child won't understand and can even blame him/herself.	getting information on how to disclose in a way that will not harm or make the child suffer.	fear that the child won't understand and can even blame him/herself.	getting more information on how to disclose to their child in a way that will not harm or make the child suffer.	to inform parents about HIV. Make it easier for the parents to explain to the child .	proper training on how to help the parent to disclose to his/her child and disclosure guidelines forHCW	0	0	proper training on how to help the parent to disclose to his/her child is needed, and disclosure guidelines for health care providers.
tweefontein clinic A	37	31-40	0	lay counselor	0	2006	2005	8	0	because we are afraid that stigma still exists in our community	15	3	1	parents/healthcare provider	1	to emphasise to the child and make him/her believe	maybe the child can commit suiside		maybe the child can commit suiside		to emphasise to the child and make him/her believe	by giving more information about HIV and its modes of transmission	0	0	by giving more information about HIV and its modes of transmission
tweefontein clinic A	46	41-50	0	professional nurse	3	2005	2005	8	1				2	parents/healthcare provider	1	Motivate, encourage and support	The way Hiv/Aids was discovered< children will think that the parents were prostitutes etc..	Motivation and counselling	The way Hiv/Aids was discovered< children will think that the parents were prostitutes etc..	Motivation and counselling	Motivate, encourage and support	By giving them information and guidelines for disclosure	1	0	By giving them information and guidelines for disclosure
Tweefontein clinic a	56	51-60	0	professional nurse	3	1992	2008	5	1		10	1	2	parent/caregiver	0	encourage and give support	children might get stressed	they need encouragement and support	children might get stressed	they need encouragement and support	encourage and give support	They need counselling guidelines and support also	0	0	They need counselling guidelines and support also
tweetfontein clinic c	51	51-60	0	professional nurse	3	2006			1		15	3	2	parent/caregiver	0								1	0
tweefontein clinic a	55	51-60	0	enrolled nurse	2	2004	1998	15	0		12	2	3	parents/healthcare provider	1	to emphasize their status to the child, and to tell child advantages and disadvantages	to avoide hatred between the child and the parent	by giving them more information about disclosure and importance of it	to avoide hatred between the child and the parent	by giving them more information about disclosure and importance of it	to emphasize their status to the child, and to tell child advantages and disadvantages	by giving them guidelines and showing them the importance of disclosure	0	0	by giving them guidelines and showing them the importance of disclosure
tweefontein clinic A	34	31-40	0	assistant nurse	1	2004	2005	8	0	to avoid stigma. To avoid isolation to the family from the neighbourhood	15	3	3	parent/caregiver	0	to emphasise everything that the mother has told the child about HIV/Aids	child might hate the parent and blame the parent for infecting him/her with the virus	they must come to the clinic to get more information about HIV and the modes of transmission	because the child might hate the parent and blame the parent for infecting him/her with the virus	they must come to the clinic to get more information about HIV and the modes of transmission	to emphasise everything that the mother has told the child about HIV/Aids	by giving more information and councilling	0	0	by giving more information and councilling
kameelpoort clinic	42	41-50	0	lay counselor	0	2009	2009	4	1		10	1	2	parent/caregiver	0								0	0
kameelpoort clinic	35	31-40	0	professional nurse	3	2012	2012	1	1		9	1	2	parents/healthcare provider	1	assist the child in coping with the situation, and informing the child so that he/she understands better, and assist economically if the living conditions at home are poor	feeling ashamed, blaming themselves, afraid child might kill themselves, children can't cope	they should be counselled and given information	feeling ashamed, blaming themselves, afraid that the child might kill themselves, they feel that children can't cope with their situation.	they should be counselled and given information	assist the child in coping with the situation, and informing the child so that he/she understands better	can be helped by doctors,psychologists, and social workers.	0	0	can be helped by doctors,psychologists, and social workers.
mmamethlake	37	31-40	0	professional nurse	3	1999	2002	11	1		12	2	1	parent/caregiver	0	to equip the children with knowledge skills and attitude to accept their status and hence they will be able to care for themselves and access health care and treatment	stigma, lack acceptance of status, fear of rejection , not knowing when to tell	parents can be encouraged to participate in support groups	stigma. Lack of acceptance of status. Cultural difference. Fear of rejection by their children. Not knowing when to tell their children	parents scared to firstly accept their status. They should also be able to disclose their own status, they can be encouraged to participate in support groups	to equip the children with knowledge skills and attitude to accept their status	provision of disclosure training to health care providers. Provision of disclosure guidelines	0	0	provision of disclosure training to health care providers. Provision of disclosure guidelines
	50	41-50	0	professional nurse	3	2000	2004	9	1		9	1	2	parents/healthcare provider	1								1	1
vlaklaagte	44	41-50	0	professional nurse	3	1991	1992	21	1		12	2	1	parent/caregiver	0	to enhance intake of treatment. To prevent suicide tendencies	they fear their children will hate them for infecting them	by encouraging them to talk freely to their children	they fear their children will hate them for infecting them	by encouraging them to talk freely to their children	to enhance intake of treatment. To prevent suicide tendencies	training	1	0	training
vlaklaagte	47	41-50	0	professional nurse	3	2004	2009	4	1		15	3	1	parents/healthcare provider	1	consider age, get consent from the parents. Ongoing counselling	if they are not having enough knowledge about HIV	(complicated) not to use strong language. Parents to give support	if they are not having enough knowledge about HIV	(complicated) not to use strong language. Parents to give support	consider age, get consent from the parents. Ongoing counselling	by having workshops	0	0	by having workshops
vlaklaagte	54	51-60	0	professional nurse	3	1999	1990	23	1		10	1	2	parent/caregiver	0	to encourage parents even though she/he is still young that there is still life ahead of him/her and she/he is unique no body can replace him/her	fearchild can blame her of the cause of the proscence due to negligence	advised to bring child to disclose infront of HCW as support of parents	they are afraid because the child can blame her of the cause of the proscence due to negligence	they are usualiy advised to bring child at the health care facility to disclose status infront of health care providers as support of parents	to encourage parents	health providers should be trained on disclosure counselling to children	0	0	health providers should be trained on disclosure counselling to children
vlaklaagte	33	31-40	0	professional nurse	3	2005	2008	5	1		12	2	2	parent/caregiver	0	to assist the parent when having problem in disclosing	They think their childen will blame them about being positive	they should know the reason on importance of disclosing to their child	children should be told about their status. They think their childen will blame them about being positive	they should know the reason on importance of disclosing to their child	to assist the parent when having problem in disclosing	they should be trained on disclosure	0	0	they should be trained on disclosure
de beersput	55	51-60	0	professional nurse	3	2007	2010	3	1		7	0	2	parents/healthcare provider	1	the health care providers understand the developmental phases of children and they are able to deal with the emergency situations should it occurs	shy, think children will judge them	disclosure should be done in phases	they are shy to think their children will judge them as maybe being promiscous as the most popular made of transmittion is through sexual contact	disclosure should be done in phases	the health care providers understand the developmental phases of children	training how to initiate ART, workshops, debriefing lessons with their psychologist	0	1	training like they are trained how to initiate ART. Regular workshops to sustain them and eview skills. Debriefing lessons with their psychologist
de beersput	54	51-60	0	professional nurse	3	2004	2005	8	1		6	0	2	parents/healthcare provider	1	trained to deal with situation stress have a professional secrecy		to be able to moniter child at home. To understand lifeions therapy		to be able to moniter child at home. To understand lifeions therapy	trained to deal with situation stress have a professional secrecy	to be trained on disclosure	0	0	to be trained on disclosure
bloedfontein	33	31-40	0	enrolled nurse	2		2008	5	1				2	parents/healthcare provider	1	to make the child understand better. For the child to default treatment	they are not trained to disclose	parents are the one that give the child medication athey need counselling	they don’t trained to disclose about the child status unless if they are with doctors then allow parents to talk futher	parents are the one that give the child medication and remind about the next visit to collect treatment and they need counselling	to make the child understand better. For the child to default treatment	he/she has the right to diclose the status. She/he trained to disclose children status	0	1	he/she has the right to diclose the status. She/he trained to disclose children status
mmamethlake	41	41-50	0	lay counsellor	0	2006	2005	8	1		10	1	2	parent/caregiver	0	to equip the children with knowledge skills and attitude to accept their status and also to build relationship	stigma, lack of acceptance, cultural differences		stigma, lack of acceptance, cultural differences		to equip the children with knowledge skills and attitude to accept	training	1	0	training
mmamethlake	41	41-50	0	assistant nurse	1	2005	2005	8	1				3	parent/caregiver	0	to give her/his acceptance and to keep his/her with knowledge and accept their status. To build the relationship between the child	stigma. Lack of acceptance of the status. Cultural differences		stigma. Lack of acceptance of the status. Cultural differences		to give her/his acceptance and to keep his/her with knowledge and accept their status.		1	0
mmamethlake	52	51-60	0	professional nurse	3	2007	1989	24	1				3	parents/healthcare provider	1	knowledge and have skills in order to handle their status	she is always with child and know the needs of the child. Stigma.		she is always with child and know the needs of the child. Stigma. Cultural differences		knowledge and have skills in order to handle their status		1	0
mmamethlake	43	41-50	0	professional nurse	3	2011	2000	13	1				3	parents/healthcare provider	1	to equip the child with knowledge skills and attitude to accept status and hence they will be able to care themselves and access health care and treatment	stigma, lack of acceptance of the status. Cultural differences		stigma, lack of acceptance of the status. Cultural differences		to equip the child with knowledge skills and attitude to accept status	training of disclosure to children is needed and also the guidelines	0	0	training of disclosure to children is needed and also the guidelines
mmamethlake	51	51-60	0	lay counsellor	0	2006	2010	3	1		11	2	1	parents/healthcare provider	1	to give the child knowledge, skills and attitude to accept their status and also to build the relationship	cultural differences. Lack of acceptance of status. Stigma	encouraged to join support group and be trained on lessons for disclosure	cultural differences. Lack of acceptance of status. Stigma	acceptance of the parents needed. Parents need to be encouraged to join support group and be trained on lessons for disclosure	to give the child knowledge, skills and attitude to accept their status	training of disclosure to children is needed and also the guidence	0	0	training of disclosure to children is needed and also the guidence
	39	31-40	0	assistant nurse	1	2006	2008	5	1		11	2	2	parent/caregiver	0	to support the children who live with HIV status	they are scared the child will hate them and commit suicide	firstly parents must admite their HIV staus before disclosing it	they are scared the child will hate them and commit suicide	firstly parents must admite their HIV staus before disclosing it	to support the children who live with HIV status	through workshops aHCW should be able to disclos , they should be trained	0	1	through workshops and health care workers should be able to disclos to family members firstly. They should be trained
	34	31-40	0	assistant nurse	1	2005	2008	5	1		12	2	1	parent/caregiver	0	support	maybe they are afraid of questions that children will ask	making sure parent understands HIV if to make a child understand and to accept	maybe they are afraid of questions that children will ask	can be assisted by making sure that a parent understands more about HIV if a parent understands, will be able to make a child understand and to accept	support	workshops and training. HCW can manage to disclose the HIV status to infected children	0	0	through workshops and training. Health care providers can manage to disclose the HIV status to infected children
	24	20-30	0	professional nurse	3	2011	2012	1	1		8	1	4	parents/healthcare provider	1	to provide more information about HIV even as transmissin made treatment and management	childen are too sensitive than adults.	by involving other health care providers who have more information about HIV	childen are too sensitive than adults.	by involving other health care providers who have more information about HIV	to provide more information about HIV	HIV workshops, provide resent information guidelines on disclosure of HIV status to children	0	0	by continious HIV workshops to provide resent information provisiov at guidelines on disclosure of HIV status to children
	35	31-40	0	professional nurse	3	2005	2008	5	1		8	1	4	parent/caregiver	0	give information. Reinforce positive living. Support	feel pity for child, afraid child will tell others, child don’t understand, fear of rejection	their support	feel pity for children. Being afraid that they will tell everybody because they think they do not understand. Fear of rejection by community. Ashamed of felling sorry	their support	give information. Reinforce positive living. Support	workshop and guidelines	0	0	workshop and guidelines
	33	31-40	0	assistant nurse	1	2005	2008	5	1		12	2	1	parent/caregiver	0	to give support	they scared that their children will hate them or kill themselves	parents must accept HIV status, trained abour disclosure	they scared that their children will hate them or kill themselves	the parents firstly must admit her status of being positive. They must be trained abour disclosure	to give support	health care workers should be able to disclose . Through attending workshops	0	0	health care workers should be able to disclose to their family members firstly. Through attending workshops
	59	51-60	0	professional nurse	3	2008	2011	2	1				2	parent/caregiver	0	as the health care provider is the one whom the child becomes used to by frequent follow ups and gradually accept the health care provider as the one who knows better about HIV	not knowing about what is the HIV and its way of infection to the child	first the parent to tell about the child that the health care provider s	there can mis interpretions which caregivers can make as not knowing about what is the HIV and its way of infection to the child	first the parent to tell about the child that the health care provider shall explain more about it	the child accept the HCW as the one who knows better about HIV	workshops. To read phamphlets about the disclosure of hiv status of infected children	0	0	workshops. By working with trained doctors. To read phamphlets about the disclosure of hiv status of infected children
	54	51-60	0	professional nurse	3	1990	2001	12	1				2	parent/caregiver	0	to encourage well being and acceptance and understanding the disease and importance of taking treatment					to encourage acceptance and understanding the disease and importance of taking treatment	the health care providers must be trained how to disclose the HIV status to infected children	0	0	the health care providers must be trained how to disclose the HIV status to infected children
pankop	55	51-60	0	professional nurse	3	1985	1997	16	1				2	parent/caregiver	0	the role of the health care provider is to give support to the parent when disclosing	if the child is too young the parents cannot tell the child about their HIV status	the health care worker can be there while the parent is disclosing the status	if the child is too young the parents cannot tell the child about their HIV status	the health care worker can be there while the parent is disclosing the status	the role of the health care provider is to give support to the parent when disclosing	health care providers must be empowered by workshops	0	0	health care providers must be empowered by workshops
	42	41-50	0	professional nurse	3	2011	2005	8	1		12	2	2	healthcare provider	2	give support and counselling	fear of age	by counselling the parents and giving them support by health education	fear of age	by counselling the parents/caregivers by giving them support all the way by health education	give support and counselling	by mentoring them	0		by mentoring them
siyabuswa	42	41-50	0	professional nurse	3	2007	2013	1	1		10	1	2	parents/healthcare provider	1	to prepare the child on how to take care of him/herself	afraid of stigma	assist them by calling them both and explain the status to both of them,	afraid of stigma	assist them by calling them both and explain the status to both of them, what can be the cause that make her infected	to prepare the child on how to take care of him/herself	I think there must be specific training for health care providers of we must have guidelines	0	0	I think there must be specific training for health care providers of we must have guidelines
siyabuswa	46	41-50	0	enrolled nurse	2	2002	2008	5	1		10	1	2	healthcare provider	2	to educate the child and to prepare the child and support the child	afraid of stigma	parents must explain the status of the child to the caregiver and the child	afraid of stigma	parents must explain the status of the child to the caregiver and the child	to educate the child and to prepare the child and support the child	must have the specific training like VCT	0	0	must have the specific training like VCT
	54	51-60	0	professional nurse	3		2011	2	1		13	2	1	parent/caregiver	0	she/he will disclose with knowledge and understanding and will be able to counsel the child	parents must be the one to tell the child with the support of the care giver/nurse	parents mustbe educated about HIV. Caregivers must create relationship with the child	to tell. Guideance, parents must be the one to tell the child with the support of the care giver/nurse	parents must first be educated about HIV. Caregivers must create relationship with the child	she/he will disclose with knowledge and understanding and will be able to counsel the child	workshops. Guidelines. Support groups	0	0	workshops. Guidelines. Support groups
siyabuswa	55	51-60	0	professional nurse	3	2007	1993	20	1		12	2	1	parents/healthcare provider	1	give support to the child, able to answer the question if is asking	cannot understand if her moother is not involved and be better if her mother is avail	I think if there is sign showing in the conversation will assist child better	cannot understand if her moother is not involved and be better if her mother is available	I think if there is sign showing in the conversation will assist child better	give support to the child, able to answer the question if is asking		0	0
siyabuswa	51	51-60	0	professional nurse	3	1997	1990	23	1		10	1	2	parents/healthcare provider	1	more explanations, clarities and build nurse patient support	they do disclose but scared	in a conducive environment with professional people to give support	they do disclose but scared	in a conducive environment with professional people to give support	more explanations, clarities and build nurse patient support	encouragement and more skilled personnel	1	0	encouragement and more skilled personnel
siyabuswa	44	41-50	0	professional nurse	3	1988	2013	1	1				2	parent/caregiver	0		stigmatisation	by explaining the HIV and counselling	stigmatisation	by explaining the HIV and counselling		training and inservice training workshops	0	0	training and inservice training workshops
siyabuswa	42	41-50	0	enrolled nurse	2	2002	2004	9	1		18	3	3	healthcare provider	2		she is scared		she is scared			it can be supported by the partner	0	0	it can be supported by the partner
siyabuswa	34	31-40	0	assistant nurse	1	2007	2008	5	1		11	2	1	parent/caregiver	0	counselling	they are afraid of stigma to their children or sometime children wont understand	by getting counselling and have enough knowledge about HIV	they are afraid of stigma to their children or sometime children wont understand	by getting counselling and have enough knowledge about HIV	counselling		0	0
siyabuswa	51	51-60	0	professional nurse	3	1988	1992	21	1		10	1	2	parents/healthcare provider	1	support and guidance	child not ready emotional and psychological to face the situation		child not ready emotional and psychological to face the situation		support and guidance	training on disclosure counselling to children. Provision of guidelines on disclosure counselling	0	0	training on disclosure counselling to children. Provision of guidelines on disclosure counselling
rhenosterkop	33	31-40	0	lay counsellor	0	2005	2013	1	1		12	2	1	parent/caregiver	0	to prepare children for the process of disclosure. To make sure that thr caregiver is ready to cope with the disclosure to the child. To respect the decision	fear disclosure will harm child psychological, doesn’t know where to start	give the caregiver information on disclosure because disclosure is not once off event.	if the child is an orphan. The caregiver fears that it may cause psychological harm to the child. The caregiver does not know where to start	the health care provider must give the caregiver the relevent information about disclosure because disclosure is not once off event.	to prepare children for disclosure. To ensure caregiver is ready to cope with the disclosure.	organise the workshop for disclosure to the infected children	0	0	the department must organise the workshop for the caregivers,sisters and counsellor for disclosure to the infected children
rhenosterkop	45	41-50	0	professional nurse	3	1993	2005	8	0	they are still young	16	3	3	parents/healthcare provider	1		lack of skills	be empowered with skills	lack of skills	be empowered with skills		by being workshopped	1	0	by being workshopped
rhenosterkop	39	31-40	0	lay counsellor	0	2007	2012	1	1		10	1	2	parent/caregiver	0	to advice her that is she don’t disclose to her child, people outside there are going to tell her and that will develop the haterat between parent and a kid	don’t know to disclose, afraid to tell, don’t know how to explain how child is infected	I think they need a training so that they can help their infected children	she don’t know how to disclose or she is afraid to tell her or she don’t know how to explain to the child why is she infected	I think they need a training so that they can help their infected children	to advice her that is she don’t disclose to her child, people outside there are going to tell her	specific training disclosure counselling to children and the support groups can help so much	0	0	specific training disclosure counselling to children and the support groups can help so much
empumelelweni	31	31-40	0	assistant nurse	1	2013	2013	1	1		12	2	1	parent/caregiver	0		hard for them because they are not their child they wont understand too well	by teaching them how to disclose	I think it will be hard for them because they are not their child they wont understand too well	by teaching them how to disclose		by teaching them how to disclose	1	1	by teaching them how to disclose
empumelelweni	31	31-40	0	assistant nurse	1	2008	2013	1	1		12	2	1	parent/caregiver	0	to teach the parent the importance of disclosure	cause that will be hard for them unless if they are parents	by teaching them how to disclose	cause that will be hard for them unless if they are parents	by teaching them how to disclose	to teach the parent the importance of disclosure	by teaching them how to disclose	1	1	by teaching them how to disclose
empumelelweni	33	31-40	0	professional nurse	3	2009	2010	3	1		12	2	1	parents/healthcare provider	1	to answer questions that the parent cannot answer and to give hope. It makes more sense to other children if a health care provider is involved	unsure but they are scared	cotinious information and training. Support groups and also help as ideas	unsure but they are scared	cotinious information giving training. Support groups and also help as ideas and facts will be shared	to answer questions that the parent cannot answer and to give hope.	training	0	0	training
beatty	50	41-50	0	professional nurse	3	1988	2000	23	1				2	parents/healthcare provider	1	for support purpose. For good adherence to RX. To help the parent to disclose to the child	not able to answer questions , afraid child will traumatize, lack information	empowered with information and knowledge about HIV to answer or support the child	as caregivers they wont be able to answer some of the questions the child may ask some are afraid, thinking that they will traumatize the child. Lack of information	empowered with information and knowledge about HIV so as to be able to answer or support the child	For good adherence to RX. To help the parent to disclose to the child	be trained, empowered with information about HIV	0	1	be trained, empowered with information about HIV
beatty	60	51-60	0	professional nurse	3	2003	1987	26	1		12	2	1	parents/healthcare provider	1	so that children must know the important of treatment	they do not have powers to disclose	by giving them proper counselling	they do not have powers to disclose	by giving them proper counselling	so that children must know the important of treatment	by attending workshops so that they can be empowered	0	0	by attending workshops so that they can be empowered
beatty	31	31-40	0	professional nurse	3	2005	2003	10	1		12	2	1	parents/healthcare provider	1	reassurance. Explain the side effect. Encourage the child to report abnomalities	psychological impact	support and team work	psychological impact	support and team work	reassurance. Explain the side effect. Encourage the child to report abnomalities	they need to undergo certain training/workshop	0	1	they need to undergo certain training/workshop
siphosesimsi	37	31-40	0	lay counsellor	0	2003	2005	8	1		8	1	4	parent/caregiver	0	is to help parents to tell their children about their status		to counsell the parent and to tell her/him about the importance of disclosure		to counsell the parent and to tell her/him about the importance of disclosure	is to help parents to tell their children about their status	counselling the parent the importance of treatment and the child to have a knowledge about it	1	1	to do counselling and telling the parent the importance of treatment and the child to have a knowledge about it
mmamethlake	27	20-30	1	lay counsellor	1	2008	2009	4	1		10	1	2	parent/caregiver	0	to ensure that children understand and get proper information in terms of treatment and support	they think children will not cope at school or reject them	to get health education about HIV/AIDS and STI's.	they think children will not cope at school or reject them	to get health education about HIV/AIDS and STI's.	to ensure that children understand and get proper information in terms of treatment and support	be provided by guidelines. To be provided by training	0	0	be provided by guidelines. To be provided by training
siphosesimsi	45	41-50	0	ENA	0	2009	2012	1	1		13	2	1	healthcare provider	2			by assisting the child wmedication and also go with a child on follow up		by assisting the child with drinking of medication and also go with a child on follow ups for treatment			0	0
siphosesimsi	38	31-40	0	lay counsellor	0	1983		13	1		15	3	3	healthcare provider	2	to deliver stress and awareness and to be assisted	not well trained, don’t know when and why must they disclose	they must be taught or educated about HIV first	not well trained, don’t know when and why must they disclose	they must be taught or educated about HIV first	to deliver stress and awareness and to be assisted	support groups and workshops	0	1	support groups and workshops
siphosesimsi	28	20-30	0	assistant nurse	1	2010	2010	3	1		12	2	1	parent/caregiver	0		Afraid child to think that they are going to die soon.	to wait for the right age and seek training	they don’t want the child to think that they are going to die soon. To think that they are not like other childrens.	to wait for the right age and seek training		to be provided with guidelines and also to provide training	0	0	to be provided with guidelines and also to provide training
siphosesimsi	47	41-50	0	assistant nurse	1		2008	5	0	it will affect their studies	18	3	3	parents/healthcare provider	1	it is right because is their duty to disclosure about their status	they must help them by teaching them how do they drink their medication	they can disclose while they are discussing	they must help them by teaching them how do they drink their medication	they can disclose while they are discussing	it is right because is their duty to disclosure about their status		0
siphosesimsi	33	31-40	1	enrolled nurse	2	2007	2008	5	1		15	3	3	healthcare provider	2	to support the children who live with HIV status	because they will be scared	they must ask questions about HIV to the counsellor	because they will be scared	they must ask questions about HIV to the counsellor	to support the children who live with HIV status	by telling them to support the child	0	1	by telling them to support the child
siphosesimsi	45	41-50	0	professional nurse	3	1996	2000	13	0	child might understand exactly what is HIV			2	parents/healthcare provider	1	give support	treatment could be different		treatment could be different		give support		0	0
siphosesimsi	40	41-50	0	assistant nurse	1	2006	2007	6	1		5	0	2	parents/healthcare provider	1	to teach them how to take care of themselves as been told by the nurse/parents/counsellor	they are not strong enough to handle the bad news about their status	by giving them education about how to handle the situation, make the family to understand	they are not strong enough to handle the bad news about their status	by giving them education about how to handle the situation, not tease the child make the family to understand	to teach them how to take care of themselves as been told by the nurse/parents/counsellor	by working hand in hand with nurse/doctors at the facilities	0	1	by working hand in hand with nurse/doctors at the facilities
siphosesimsi	45	41-50	1	professional nurse	3	2005	2008	5	1		10	1	4	parents/healthcare provider	1		they are always willing to discuss but scared	be with them always for advise	they are always willing to discuss but scared	be with them always for advise			0	0
hlalanikahle	48	41-50	0	professional nurse	3	2007	2011	2	1				2	parents/healthcare provider	1	to counsil and advice with support group	it got anger, if too small	to provide more training and inservice training	it got anger, if too small	to provide more training and inservice training	to counsil and advice with support group	more insevice training and guidelines	0	0	more insevice training and guidelines
mmamethlake	45	41-50	0	enrolled nurse	2	2002	2009	4	1		5	0	2	parents/healthcare provider	1	support their families. Education about diseases. Give advise about importance of medication. And life change medication	are afraid child will not understand the illnes, will say is parents who infected them	doctor explain the status to parent and child, explain the procedure to be followed	are afraid that the child will not understand the illness, eg what is the cause. They will say is parents who infected them	doctor must explain the status of child to the parent and child, explain the procedure to be followed by both parent and child	support, education about diseases, advise about importance of medication.	workshop, training	0	0	workshop, training
mmamethlake	40	41-50	0	professional nurse	3	2012	2013	1	1		10	1	2	parent/caregiver	0	to support the child and parent to cope with the medication. Adherence of treatment and other infections	they think the child will reject them and themselves and wont be able to cope with life	assist to disclose to their children. teach parents about HIV	they think the child will reject them and themselves and wont be able to cope with life	assist to disclose to their children. Help teach parents/caregivers about HIV/AIDS, TB, and other STI's	to support the child and parent to cope and adhere to treatment	training and HCP. Policy/guidelines if required	0	0	training and HCP. Policy/guidelines if required
mmamethlake	28	20-30	0	doctor	5	2010	2013	1	1		8	1	4	parent/caregiver	0	to offer support	because they are not trained to do so	there should be guidelines/protocols that can be easily followed	because they are not trained to do so	there should be guidelines/protocols that can be easily followed	to offer support		1	1
mmamethlake	25	20-30	0	pharmacist	7	2011	2013	1	1		9	1	4	healthcare provider	2	is to ensure that the child understands about the condition. Ensure the child there is no difference from him/her and the other children	children see people dying of HIV on TV, and also think they are dying	they need to be counselled first by professionals and understand the condition	also older children may be influenced by media seeing people on TV dying of HIV, they will also think they are dying	they need to be counselled first by professionals and understand the condition	is to ensure that the child understands condition.	they need to be guidelines by policies and protocol. They also need training	0	0	they need to be guidelines by policies and protocol. They also need training
mmamethlake	59	51-60	0	enrolled nurse	2		2011	2	1		12	2	1	healthcare provider	2
mmamethlake	45	41-50	0	lay counsellor	0	2009	2008	5	1		12	2	1	healthcare provider	2	counselling should be done	they think the child may hate them. The child may not perform well at school	teach about HIV, adherence, side-effects, stigma and get support from HCW	they think the child may hate them. The child may not perform well at school	to be taught about HIV/AIDS, treatment and adherence, side-effects, stigma and get support from health care professionals	counselling should be done	regular workshops should be conducted	1	1	regular workshops should be conducted
mmamethlake	54	51-60	0	professional nurse	3	1995	2004	9	1		10	1	2	parents/healthcare provider	1	to support the child and the parents in coping with the HIV status addressing the stigma and other coping mechanism, adherence to treatment and fully understanding HIV/AIDS	children will reject them, will reject themselves and be unable to cope in life	taught about HIV/AIDS, understanding treatment and side effects and adherence	they think that their children will reject them, will reject themselves and be unable to cope in life	parents, caregivers need to be taught about HIV/AIDS, understanding treatment and side effects and the importance of adherence to treatment.	support child and parents cope with the HIV status , adherence and understanding HIV	policy, guidelines is required. Training of HCP	0	0	policy, guidelines is required. Training of HCP
mmamethlake	25	20-30	1	assistant nurse	1	2012	2013	1	1		8	1	4	parents/healthcare provider	1	to ensure that the children understand as much as possible and have relevent information about what to do	they are giving their child a burden , they want their children to live freely	proper counselling is needed	because they are giving their child a burdan while they are still young, they want their children to live freely	proper counselling is needed	to ensure that the children understand	workshoping on how to approach to these children	0	0	workshoping on how to approach to these children
hlalanikahle	34	31-40	0	lay counsellor	0	2003	2004	9	1		18	3	3	parent/caregiver	0	the role of the health care provider is to counsell the child until the child understands the issue about his/her status	because is young and he/she's not understanding easily	by encouraging the child	because is young and he/she's not understanding easily	by encouraging the child	to counsell the child until the child understands the issue about his/her status	by forming a support group	0	0	by forming a support group
hlalanikahle	34	31-40	0	professional nurse	3	2003	2008	5	1				2	parents/healthcare provider	1	assist parents in phrasing the information to a child. Counselling of both children, parents and caregivers	stigma	continous counselling, advise , health education about consequences of not telling a child	stigma	continous counselling and advise. Health education about consequences of not telling a child	assist parents in disclosing to a child. Counselling of both children and parents	workshops	0	0	workshops
	31	31-40	0	assistant nurse	1		2013	1	1		10	1	2	parent/caregiver	0								0	0
hlalanikahle	37	31-40	0	professional nurse	3		2013	1	1	we are afraid to tell because some parents, they hide	10	1	2	parents/healthcare provider	1	to make them aware of what is the reason they are taking treatment	kids they don’t have respect and might run away when they see the caregiver	they must talk to them and take them to counselling to assist them on treatment taking	some other kids they don’t have respect and might run away when they see the caregiver	they must talk to them and take them to counselling to assist them on treatment taking	to make them aware of what is the reason they are taking treatment	they can be if the parents disclose then its going to be easy for them to disclose to other children	1	1	they can be if the parents disclose then its going to be easy for them to disclose to other children
hlalanikahle	45	41-50	0	professional nurse	3	2008	2011	2	1				2	parent/caregiver	0	to ensure that the child take treatment well and lives a healthy life style	parents are not ready	more counselling and on going counselling	parents are not ready	more counselling and on going counselling	to ensure that the child take treatment well and lives a healthy life style	more inservice training	0	0	more inservice training
beatty	54	51-60	0	professional nurse	3		1995	18	1				2	parents/healthcare provider	1							provision of training and guidelines	0	0	provision of training and guidelines
beatty	30	31-40	0	professional nurse	3	2004	2010	3	1		10	1	2	parents/healthcare provider	1	I think the health care provider playes an important role in disclosing as he/she is the one with whom the child will walk the road	afraid of the consequences they mught feel that the child will be traumatized	protocol and special training to all health care providers	I think that they are afraid of the consequences they mught feel that the child will be traumatized	protocol and special training to all health care providers	HCW playes an important role in disclosing	training on disclosure to children and official guidelines	0	0	training on disclosure to children and official guidelines
mathysensloop	43	41-50	0	professional nurse	3	2006	2012	1	1				2	parents/healthcare provider	1	counsil and reasurence	no reason to disclose	they must be assisted by being provided by information and how to approach the child	no reason to disclose	they must be assisted by being provided by information and how to approach the child	counsil and reasurence	by support groups	1	1	by support groups
mathysensloop	45	41-50	0	professional nurse	3	2005	2012	1	1		12	2	1	parents/healthcare provider	1	to ensure adherence and counselling	the stigma	by giving proper education and counselling	the stigma	by giving proper education and counselling	to ensure adherence and counselling	by providing guidelines to all facilities in order their proffession to be protected	1	0	by providing guidelines to all facilities in order their proffession to be protected
mathysensloop	48	41-50	0	professional nurse	3	2001	2004	9	1		12	2	1	parents/healthcare provider	1	to monitor the progress and reation after telling the child about their status		to be assisted with appropriate knowledge and relevent policy		to be assisted with appropriate knowledge and relevent policy	to monitor the progress and reation after telling the child about their status	to be assisted with appropriate knowledge/ procedure as well as guidelines and policy	0	0	to be assisted with appropriate knowledge/ procedure as well as guidelines and policy for doing such
kameelpoort clinic	39	31-40	0	lay counsellor	0		2011	2	0	she/he don’t understand about HIV/AIDS and whats the desease is about	12	2	1	parent/caregiver	0		some time she/he is scared	because she/he must come to the clinic for counselling	some time she/he is scared	because she/he must come to the clinic for counselling			0	0
molotoCHC	43	41-50	0	lay counsellor	0	2009	2009	4	1		14	2	2	parent/caregiver	0	To provide support to the children and give health care if necessary.	ashamed to tell children who will be traumatised, aggressive, blame parents.	must be provided by support and counselling also reffered to social workers	Parents feel sorry and ashamed to tell their children. Also, the children could become traumatised and later become aggressive, and also put blame on their parents.	must be provided by support and counselling also reffered to social workers	To provide support to the children and give health care if necessary.	workshops and also counselling for themselves,	0	1	provide workshops and also counselling for
